# Supplementary material for: Impact of maternal SARS-CoV-2 booster vaccination on blood and breastmilk antibodies
Source: PLoS One. 2023 Jun 13;18(6):e0287103. doi: 10.1371/journal.pone.0287103 (PMC10263312; doi:10.1371/journal.pone.0287103)
Supplement: S2 File — (XLSX) [file pone.0287103.s002.xlsx]

## Sheet: data
record_id2	i_age_enroll	mat_age	race	i_ga	i_sex	bf_curr	iage_stopbf	mat_covid_all	m_covid_omi	i_covid_all	i_covid_omi	i_tx	i_sx_none	i_sx_fever	v1_type	v1_statusx	dob_v1_days	v_booster	v1_booster_days	v_booster_type	m_blood1_yes	m_blood1_hxinfection	m_blood1_np	m_blood1_igg	m_blood1_igg_pos	m_blood1_iga	m_blood1_iga_pos	v1_mblood1_days	booster_mblood1	m_blood_boost_yes	mbloodboost_hxinfxn	m_bloodboost_np	m_blood_boost_igg	m_blood_boost_igg_pos	m_blood_boost_iga	m_blood_boost_iga_pos	boost_boostblood	m_blood2_yes	m_blood2_hxinfxn	m_blood2_np	m_blood2_igg	m_blood2_igg_pos	m_blood2_iga	m_blood2_iga_pos	boost_blood2	v1_blood2	i_blood1_yes	i_blood1_hxinfection	i_blood1_np
1	0	32.11	1	5	1	1		0	0	0	0				2	2	-191	1	9.69199	2	1	0	0	300	0	300	1	269	26	1	0	0	8100	1	300	1	22	1	0	1	8100	1	300	1	83	378	1	0	0
2	10	36.73	1	4	1	0	17	0	0	0	0				2	1	106	1	9.3306	2	1	0	0	900	1	99	0	273	11	1	0	0	8100	1	300	1	36	0									1	0	1
3	0.23	35.22	1	4	0	0	6	0	0	1	1	0	0	1	2	2	-154	1	10.2177	2	1	0	0	300	0	99	0	299	12	1	0	0	24300	1	300	1	24	1	0	0	24300	1	99	0	129	440	1	0	0
4	0.46	36.04	1	5	1	1		0	0	0	0				2	2	-111	1	9.62628	2	1	0	1	900	1	99	0	291	2	1	0	1	8100	1	300	1	15	1	0	1	8100	1	100	0	94	387	1	0	0
5	2.30769	33.98	1	4	0	1		0	0	0	0				2	2	-121	1	9.56057	2	1	0	0	2700	1	100	0	258	33	1	0	0	72900	1	300	1	20	1	0	0	24300	1	300	1	89	380	1	0	0
6	0.23	34.03	1	4	1	1		0	0	0	0				2	2	-179	1	9.13347	2	1	0	0	8100	1	300	1	266	12	1	0	1	72900	1	900	1	17	1	0	1	72900	1	900	1	91	369	1	0	0
7	0	29.2	1	5	0	0	10	1	0	2	0	0	0	0	1	2	-112	1	11.0062	1	1	0	0	2700	1	100	0	334	1	1	0	0	72900	1	900	1	17	1	0	0	72900	1	900	1	67	402	1	0	0
8	0.46	34.97	1	3	1	1		1	0	1	0	0	0	0	1	2	-145	1	9.23203	1	1	0	1	8100	1	100	0	279	2	1	0	1	24300	1	300	1	23	1	0	0	24300	1	900	1	73	354	1	0	0
9	12	29.73	1	4	1	1		0	0	0	0				1	1	233	1	9.06776	1	1	0	1	8100	1	100	0	273	3	1	0	1	218700	1	300	1	18	1	0						107	383	1	0	0
10	0.230769	39.12	1		0	1		0	0	0	0				1	2	-108	1	9.72485	1	1	0	0	2700	1	300	1	286	10	1	0	0	218700	1	2700	1	18	1	0	0	218700	1	8100	1	95	391	1	0	0
11	0.23	35.14	1	3	0	1		0	0	0	0				1	2	-114	1	10.2505	1	1	0	1	900	1	300	1	297	15	1	0	1	218700	1	2700	1	19	1	0	1	218700	1	900	1	94	406	1	0	0
12	0.46	33.34	1	5	1	1		0	0	0	0				1	2	-175	1	9.95483	1	1	0	0	2700	1	100	0	294	9	1	0	0	24300	1	300	1	28	1	0	0	72900	1	900	1	74	377	1	0	0
13	1	31.18	1	4	1	1		1	0	1	0	0	0	0	1	2	-178	1	10.1848	1	1	0	0	2700	1	900	1	294	16	1	0	1	218700	1	8100	1	25	1	0	0	218700	1	2700	1	74	384	1	0	0
14	19	35.39	1	3	1	1		0	0	0	0				1	1	465	1	10.6776	1	1	0	0	2700	1	100	0	303	22	1	0	0	72900	1	900	1	20	1	0	0	218700	1	300	1	75	400	1	0	0
15	0.23	36.94	1	5	1	1		0	0	0	0				2	2	-55	1	7.09651	2	1	0	0	2700	1	100	0	212	4	1	0	0	24300	1	300	1	20	1	0	0	24300	1	99	0	120	336	1	0	0
16	0.46	29.27	1	3	0	1		1	1	0	0				1	2	-200	1	11.1047	1	1	0	1	8100	1	300	1	310	28	1	0	1	72900	1	900	1	20	1	1	1	218700	1	99	0	138	476	1	0	1
17	10	31.36	1	1	1	1		0	0	0	0				2	1	218	1	7.78645	2	1	0	0	2700	1	100	0	231	6	1	0	0	8100	1	300	1	21	1	0	0	8100	1	99	0	122	359	1	0	0
18	1.61538	36.4	1	5	1	1		1	1	1	1	0	0	0	1	2	-114	1	8.93635	1	1	0	1	2700	1	100	0	271	1	1	0	1	24300	1	300	1	20	1	1	1	72900	1	2700	1	84	356	1	0	0
19	1.61538	32.97	1	4	1	1		0	0	0	0				1	2	-68	1	9.62628	1	1	0	0	2700	1	100	0	293	0	1	0	0	24300	1	300	1	16	1	0	0	8100	1	300	1	113	406	1	0	0
20	0.23	36.75	1	4	1	1		0	0	0	0				2	2	-123	1	8.27926	2	1	0	1	900	1	99	0	250	2	1	0	1	72900	1	900	1	26	1	0	1	24300	1	100	0	155	407	1	0	0
21	2	32.96	1	4	0	1		0	0	2	0	0	0	1	2	2	-88	1	9.42916	2	1	0	0	900	1	100	0	271	16	1	0	0	24300	1	900	1	19	1	0	1	72900	1	2700	1	152	439	1	0	0
22	2.30769	32.99	1	4	1	1		0	0	0	0				1	2	-128	1	10.3491	1	1	0	1	2700	1	300	1	315	0	1	0	1	218700	1	900	1	26	1	0	1	218700	1	2700	1	134	449	1	0	0
23	0.46	29.5	1	4	0	1		1	1	1	1	0	0	0	1	2	-155	1	9.19918	1	1	0	1	900	1	100	0	274	6	1	0	1	24300	1	300	1	22	1	1	1	72900	1	900	1	64	344	1	0	0
24	15	39.67	1	2	1	1		1	1	1	1	0	0	1	1	1	420	1	7.65503	1	1	0	1	8100	1	300	1	224	9	1	0	1	72900	1	2700	1	11	1	1	1	24300	1	300	1	164	397	1	0	1
25	7	31.18	1	4	1	0	15	0	0	1	1	0	0	0	1	1	134	1	7.32649	1	1	0	1	2700	1	100	0	215	8	1	0	1	24300	1	300	1	19	1	0	1	2700	1	99	0	140	363	1	0	0
26	7	37.11	1	5	0	1		0	0	1	1	0	0	0	1	1	121	1	7.3922	1	1	0	1	8100	1	100	0	223	2	1	0	1	24300	1	100	0	29	1	0	1	8100	1	100	0	71	296	1	0	0
27	7	32.42	1	5	1	0	13	0	0	0	0				1	1	103	1	8.21355	1	1	0	1	8100	1	300	1	245	5	1	0	1	72900	1	900	1	16	1	0	1	72900	1	300	1	141	391	1	0	0
28	8	37.97	1	3	0	0	15	0	0	0	0				2	1	160	1	8.08214	2	1	0	0	2700	1	100	0	236	10	1	0	0	218700	1	8100	1	26	1	0	0	72900	1	900	1	117	363	1	0	0
29	0.23	31.95	1	3	0	1		1	0	1	0				1	2	-148	1	8.21355	1	1	0	1	2700	1	300	1	247	3	1	0	1	218700	1	900	1	29	1	0	1	24300	1	300	1	85	335	1	0	0
30	11	43.18	3	4	1	1		0	0	0	0				2	1	296	1	7.88501	2	1	0	0	2700	1	300	1	223	17	1	0	0	72900	1	300	1	28	1	0	0	2700	1	300	1	127	367	1	0	0
31	0.923077	32.28	1	5	1	0	9	0	0	0	0				2	2	-85	1	8.14784	1	1	0	0	2700	1	300	1	246	2	1	0	0	24300	1	2700	1	21	1	0	0	24300	1	900	1	130	378	1	0	0
32	3	32.61	1	2	1	1		0	0	0	0				3	1	61	1	6.96509	1	1	0	0	2700	1	300	1	208	4	1	0	1	72900	1	900	1	28	1	0	1	72900	1	900	1	83	295	1	0	0
33	0.23	33.45	1	4	0	1		0	0	0	0				1	2	-79	1	7.52361	1	1	0	0	24300	1	300	1	225	4	1	0	0	24300	1	2700	1	34	1	0	0	24300	1	2700	1	121	350	1	0	0
34	9	39.72	1	5	1	1		0	0	0	0				1	1	292	1	8.21355	1	1	0	0	2700	1	300	1	238	12	1	0	0	218700	1	900	1	27	1	0	0	8100	1	2700	1	120	370	1	0	0
35	16	32.94	1	5	1	1		0	0	0	0				1	1	383	1	7.12936	1	1	0	1	8100	1	100	0	212	5	1	0	1	218700	1	900	1	21	1	0	1	218700	1	900	1	66	283	1	0	0
36	31	39.17	1	2	0	1		1	1	1	1	0	0	1	1	1	912	1	7.45791	1	1	0	1	8100	1	100	0	217	10	1	0	1	218700	1	300	1	28	1	1	1	218700	1	900	1	132	359	1	0	0
37	5	35.42	1	1	0	1		0	0	0	0				1	1	26	1	7.35934	1	1	0	0	900	1	99	0	224	0	1	0	0	72900	1	300	1	28	1	0	0	218700	1	900	1	107	331	1	0	0
38	4	37.11	1	4	0	1		0	0	0	0				2	1	42	1	8.11499	2	1	0	1	2700	1	100	0	232	15	1	0	1	218700	1	900	1	20	1	0	0	218700	1	900	1	119	366	1	0	0
39	5	37.63	1	2	0	1		0	0	0	0				1	1	128	1	8.90349	1	1	0	0	24300	1	300	1	271	0	1	0	0	218700	1	900	1	23	1	0	0	72900	1	900	1	105	376	1	0	0
40	9	36.32	1	5	0	1		1	1	1	1	0	0	1	2	1	3533	1	7.68788	2	1	0	0	8100	1	100	0	232	2	1	0	0	24300	1	100	0	25	1	1	1	218700	1	2700	1	125	359	1	0	0
41	8	35.51	1	4	0	1		0	0	0	0				2	1	230	1	7.58932	2	1	0	1	24300	1	99	0	221	10	1	0	1	24300	1	900	1	35	1	0	1	8100	1	300	1	126	357	1	0	0
42	0.23	32.13	1	4	0	1		1	0	2	0	0	1	0	1	2	-77	1	7.42505	1	1	0	0	24300	1	900	1	217	9	1	0	0	72900	1	900	1	27	1	0						133	359	1	0	0
43	0.23	32.69	1	4	0	1		1	0	0	0				3	1	12	1	5.8152	1	1	1	1	72900	1	900	1	167	10	1	1	1	72900	1	900	1	20	1	1	1	72900	1	900	1	94	271	1	1	1
44	0.69	34.58	1	5	1	1		0	0	0	0				2	2	-35	1	7.09651	2	1	0	0	900	1	99	0	209	7	1	0	0	24300	1	300	1	22	1	0	1	218700	1	8100	1	106	322	1	0	0
45	3	33.18	1	4	1	1		0	0	0	0				2	1	25	1	7.68788	2	1	0	0	24300	1	100	0	217	17	1	0	1	72900	1	300	1	25	1	0	1	72900	1	2700	1	94	328	1	0	0
[truncated: 61 more columns]

## Sheet: data dictionary
Record ID	record_id2	###
Age of Infant at Enrollment	i_age_enroll	###	months
Maternal Age at Enrollment	mat_age	###	years
Mother Race	race	(1=white; 2=black; 3= asian' 4=other)
Infant's Gestational Age at Birth	i_ga	(1=<35; 2=35-36; 3=37-38; 4=39-40; 5=>40)
Infant's sex	i_sex	(0=boy; 1=girl)
Current breastfeeding status	bf_curr	0=no; 1=yes
If stopped breastfeeding, how old was the infant?	iage_stopbf	##	months
History of maternal covid infection	mat_covid_all	0=No; 1=Yes; 2=presumptive
Maternal Infection date	mat_covid_date	##
History of infant covid infection	i_covid_all	0=No; 1=Yes; 2=presumptive
Infant Treatment	i_tx	(0=no; 1=doctor; 2=uc/ed; 3=inpatient
Infant Symptoms	i_sx_none	0=no; 1=yes	**No symptoms ==1
Infant fever	i_sx_fever	0=no; 1=yes
vaccine obtained during pregnancy or while lactating	v1_type	(1=lactating; 2=pregnant)
vaccine type	v1_statusx	(1=moderna; 2=pfizer; 3=j&j)
Days between V1 and Infant DOB (- means happened during pregnancy; + post-partum)	v1_dob_days	##
covid booster vaccine	v_booster	0=no; 1=yes
boostre vaccine type	v_booster_type	(1=moderna;2=pfizer)
Days between V1 and Booster	v1_booster_days	##	actually reported as months
1st maternal blood sample obtained	m_blood1_yes	0=no; 1=yes
Materenal history of infection prior to blood 1 date	m_blood1_hxinfection	0=No; 1=yes
1st blood mat igg	m_blood1_igg	##
1st blood mat iga	m_blood1_iga	##
time V1 to 1st blood draw days	v1_mblood1_days	##	days
time 1st blood draw to booster days	booster_mblood1	##	days
Post-booster maternal blood sample obtained	m_blood_boost_yes	0=no; 1=yes
Post-booster maternal blood sample date	m_blood_boost_date	##
Materenal history of infection prior to blood booster date	mbloodboost_hxinfxn	0=No; 1=yes
Post-booster blood mat igg	m_blood_boost_igg	##
Post-boosterblood mat iga	m_blood_boost_iga	##
Time booster vaccine to post-booster blood draw	boost_boostblood	##	days
2nd maternal blood sample obtained	m_blood2_yes	0=no; 1=yes
2nsd maternal blood sample date	m_blood2_date	##
Materenal history of infection prior to blood 2 date	m_blood2_hxinfxn	0=No; 1=yes
2nd blood mat igg	m_blood2_igg	##
2nd blood mat iga	m_blood2_iga	##
Time booster vaccine to 2nd post-booster blooddraw	boost_blood2	##	days
Time v1 to 2nd (final) blooddraw	v1_blood2	##	days
1st infant blood sample obtained	i_blood1_yes	0=no; 1=yes
Infant history of infection prior to blood 1 date	i_blood1_hxinfxn	0=No; 1=yes
1st blood infant igg	i_blood1_igg	##
1st blood infant iga	i_blood1_iga	##
Post-booster infant blood sample obtained	i_blood_boost_yes	0=no; 1=yes
Infant history of infection prior to blood booster date	i_blood2_hxinfxn	0=No; 1=yes
Post-booster blood infant igg	i_blood_boost_igg	##
Post-boosterblood infant iga	i_blood_boost_iga	##
2nd infant blood sample obtained	i_blood2_yes	0=no; 1=yes
2nsd infant blood sample date	i_blood2_date	##
Infant history of infection prior to blood 2 date	i_blood2_hxinfxn	0=No; 1=yes
2nd blood infant igg	i_blood2_igg	##
2nd blood infant iga	i_blood2_iga	##
Paired milk/blood sample Timepoint 1	milk_blood1_yes	0=no; 1=yes
milk timepoint 1 igg	milk_blood1_igg	##
milk timepoint 1 iga	milk_blood1_iga	##
Paired milk/blood sample Timepoint booster	milk_blood_boost_yes	0=no; 1=yes
milk sample date for Timepoint booster	milk_blood_boost_date	##
milk timepoint booster igg	milk_blood_boost_igg	##
milk timepoint booster iga	milk_blood_boost_iga	##
Paired milk/blood sample Timepoint 2	milk_blood2_yes	0=no; 1=yes
milk timepoint 2 igg	milk_blood2_igg	##
milk timepoint 2 iga	milk_blood2_iga	##
